# Supplementary material for: Autistic Traits in Neurotypical Adults: Correlates of Graph Theoretical Functional Network Topology and White Matter Anisotropy Patterns
Source: PLoS One. 2013 Apr 5;8(4):e60982. doi: 10.1371/journal.pone.0060982 (PMC3618514; doi:10.1371/journal.pone.0060982)
Supplement: Table S2 — Regional neural correlates of self-reported autistic traits, unadjusted F and p values for all brain regions. (XLS) [file pone.0060982.s002.xls]

## Sheet: P vectors
		GLM Model 1: [SRS ASSQ Age Gender Subj] [-1 -1 0 0 0]						GLM Model 2: [SRS ASSQ Age Gender Verbal IQ Subj] [-1 -1 0 0 0 0]
		Degree	Degree	Efficiency	Efficiency	Anisotropy	Anisotropy	Degree	Degree	Efficiency	Efficiency	Anisotropy	Anisotropy
	Region name	F	p	F	p	F	p	F	p	F	p	F	p
1	l-CerCrI	0.0226491	0.880624	0.00404238	0.94941	2.428	0.12184	1.21756	0.272226	1.55494	0.215032	3.1678	0.0778651
2	l-CerCrII	0.000455553	0.983007	0.00400169	0.949665	3.97694	0.0484135	1.62816	0.204621	1.75911	0.187458	8.12544	0.00521307
3	l-CerIIV	0.247954	0.619423	0.286856	0.593226	0.365755	0.546479	0.122884	0.726591	0.279518	0.598073	0.0518023	0.820379
4	l-CerIX	1.57661	0.211669	1.92146	0.168245	0.00158351	0.968325	2.73229	0.101164	3.53838	0.0625844	0.459014	0.499508
5	l-CerV	1.21015	0.273487	0.736782	0.392391	1.75388	0.187928	0.0365458	0.848742	0.0140282	0.905933	2.61949	0.108422
6	l-CerVI	1.76608	0.186368	1.05055	0.307425	2.77922	0.0981246	0.357693	0.551008	0.036925	0.847969	4.22764	0.0421376
7	l-CerVIIIa	0.0398871	0.842037	0.0477539	0.827387	0.218585	0.640975	1.64031	0.202953	1.8296	0.178924	0.0657665	0.798083
8	l-CerVIIIb	0.00189646	0.965336	0.00484879	0.944601	0.977367	0.324856	0.367669	0.545516	0.316109	0.575089	0.0342368	0.853545
9	l-CerVIIb	0.0574042	0.811052	0.00793555	0.929164	0.0408332	0.840205	0.648342	0.422427	0.729933	0.394745	0.290473	0.591007
10	l-CerX	0.332157	0.565462	0.390195	0.533373	2.53748	0.113825	1.11251	0.293828	1.51097	0.221591	5.68375	0.0188352
11	l-CverX	0.0516443	0.82061	0.211286	0.646586	4.38253	0.0384327	0.937567	0.335009	1.39676	0.239793	7.10612	0.00883957
12	l-CverVI	0.850104	0.358358	0.478499	0.490428	0.760166	0.385032	0.173464	0.677855	0.00745373	0.931356	1.70975	0.193744
13	l-CverVIIIb	0.526414	0.469519	1.23735	0.268187	0.113885	0.736358	2.03707	0.156312	3.42152	0.0670118	0.162305	0.687825
14	l-CverVIIb	0.260837	0.610476	0.584889	0.445891	0.804204	0.37165	0.239982	0.625186	0.819754	0.367213	2.79286	0.0975279
15	l-ACC	0.520099	0.472191	0.172166	0.678929	1.56972	0.212704	0.0334474	0.855221	0.162678	0.687478	1.58661	0.210478
16	l-CAUD	1.09806	0.29678	1.13383	0.289081	0.069072	0.793147	0.950073	0.33182	1.26769	0.262629	0.129307	0.719841
17	l-CingGyAnt	0.95412	0.330622	0.657721	0.418958	1.17533	0.280501	0.788917	0.376348	0.314537	0.57604	0.305525	0.581561
18	l-FrMedC	1.37083	0.243969	1.90827	0.169701	0.0181247	0.893134	2.48427	0.117835	3.54724	0.0622619	0	1
19	l-FrOpC	0.0772825	0.781489	0	1	1.3902	0.240724	0.00855609	0.926468	0.182104	0.670398	2.31208	0.131241
20	l-FrOrbC	0.14041	0.70853	0.00211885	0.963361	0.0935579	0.760236	0.0433112	0.835522	0.0925318	0.761552	0.395707	0.530619
21	l-FrP	1.9023	0.170365	0.669902	0.414695	4.66464	0.0327957	0.927293	0.33766	0.0919315	0.762303	4.86864	0.0294272
22	l-InfFrGyOp	0.010776	0.917494	0.00763345	0.930522	0.0414311	0.839056	0.372318	0.542991	0.0446224	0.833087	0.802934	0.372174
23	l-InfFrGyTri	4.48238e-05	0.994669	0.0840867	0.77233	2.81315	0.0961198	0.0369382	0.847942	0.0376424	0.846518	2.66744	0.10528
24	l-JuxtLC	0.741033	0.391033	0.185604	0.667367	0.58883	0.444392	0.277801	0.599198	0.00363928	0.952004	1.35565	0.246811
25	l-MiFrGy	0.590766	0.443621	0.898009	0.345205	0.42139	0.517495	0.790694	0.375813	1.57692	0.211842	0.215332	0.643537
26	l-ParCingGy	1.65117	0.201254	0.879612	0.350176	0	1	1.73094	0.191001	0.580615	0.447687	0.327353	0.568389
27	l-PreCentGy	0.06752	0.795424	0.00281928	0.957742	0.161018	0.68894	0.453074	0.502278	1.10763	0.294883	0	1
28	l-SubCallC	0.0370709	0.847643	0.00880115	0.925412	0.128497	0.720631	0.184482	0.668382	0.422203	0.517182	0	1
29	l-SupFrGy	0.12615	0.723076	0.021708	0.883112	0.63648	0.426577	0.582834	0.446823	0.155958	0.693663	0.440171	0.508428
30	l-InsC	0.18999	0.663702	0.516929	0.473541	2.44147	0.120821	0.0950305	0.758454	0.459317	0.499354	2.00947	0.159146
31	l-CunC	0.352005	0.554088	0.214019	0.644467	0.859134	0.355857	0.849134	0.358796	0.440885	0.508073	2.3515	0.128034
32	l-IntCalC	0.238846	0.625925	0.421673	0.517334	1.01261	0.316321	0.0551257	0.814805	0.2739	0.601771	0.932029	0.336454
33	l-LatOccCInf	0.0181187	0.893147	0.00325523	0.954596	1.05738	0.305899	0.0191377	0.890223	0.0511874	0.821426	2.06066	0.153982
34	l-LingGy	0.417017	0.519652	0.156174	0.6934	0.11534	0.734744	0.504571	0.478988	0.0802814	0.777444	0.0427832	0.836516
35	l-OccFusGy	0.132051	0.716949	0.0290789	0.864882	1.48873	0.224826	0.371956	0.543186	0.0679486	0.79483	1.45493	0.230327
36	l-OccP	0.301165	0.584164	0.484439	0.487753	0.196978	0.657978	0.866211	0.354026	1.34667	0.248351	0.0363894	0.849065
37	l-SupCalcC	0.0924789	0.761571	0.0686527	0.793754	0.0891353	0.7658	0.0258368	0.872592	0.000361736	0.98486	0.350166	0.555233
38	l-AngGy	1.00468	0.318181	1.28251	0.259673	1.58979	0.209823	0.55615	0.457392	1.25138	0.265704	2.87225	0.0929482
39	l-CentOpC	0.488327	0.486016	0.301677	0.583846	0.875903	0.351222	0.561331	0.455309	0.194895	0.659732	1.36896	0.244519
40	l-CingGyP	8.04987	0.00533733	7.18106	0.00839403	0.212404	0.645731	5.34811	0.0225884	3.82653	0.0529596	0	1
41	l-LatOccCS	3.10601	0.0805288	3.5447	0.0621373	0.0341728	0.853654	2.46288	0.119411	3.23314	0.0748804	0	1
42	l-ParOpC	0.0177076	0.894359	0.108686	0.742216	0.948298	0.332128	0.0418111	0.838355	0.259962	0.611159	1.41821	0.236262
43	l-PCentGy	0.000164075	0.989801	0.0715841	0.7895	0.157815	0.691888	0.0950431	0.758439	0.457369	0.500263	0.123764	0.72566
44	l-PreCC	0.0235045	0.878408	0.144744	0.704277	0.150924	0.698348	0.0515524	0.820801	0.0414543	0.839036	0.439422	0.508788
45	l-SipParL	0.065995	0.797696	0.00445573	0.94689	0.0179972	0.893508	0.286675	0.593431	0.897765	0.34544	0.121149	0.728457
46	l-SupMGyA	0.00171359	0.967049	0.02213	0.881989	0.030242	0.862238	0.0815919	0.775684	0.351982	0.5542	0.360022	0.549728
47	l-SupMGyP	0.538283	0.464564	0.297584	0.586406	0.528993	0.468459	0.31163	0.577806	0.0294493	0.864058	2.2366	0.13764
48	l-Pall	0.0348008	0.852326	0.283611	0.595321	4.06918	0.0459227	0.225268	0.635988	0.787357	0.376819	5.73814	0.0182893
49	l-Put	1.41499	0.236558	1.52419	0.219378	3.22728	0.0749576	0.29133	0.59045	0.228086	0.633886	4.03275	0.0470757
50	l-HschGy	0.117681	0.732158	0.00885533	0.925183	3.08783	0.0814519	0.0777873	0.780838	0.517007	0.473632	5.11599	0.0256718
51	l-InfTempGyA	0.310435	0.578443	0.685068	0.409476	4.39228	0.0382217	0.188078	0.665363	0.768375	0.382613	6.99128	0.00938783
52	l-InfTempGyP	0.194195	0.660234	0.453502	0.501961	0.896803	0.345559	0.31646	0.574877	0.949523	0.33196	2.38827	0.125121
53	l-InfTempGyT	0.0152745	0.901845	0.00767249	0.930345	0	1	0.126506	0.722758	0	1	0.320684	0.572351
54	l-Amyg	0.0188956	0.890895	0.000639588	0.979865	0.0305734	0.861493	0.0332724	0.855596	0.153137	0.696306	0.445932	0.505672
55	l-Hyp	0.681925	0.41055	0.279719	0.597855	0.221242	0.638956	0.256526	0.613521	0	1	2.50826	0.116122
56	l-MidTempGyA	0.233493	0.629819	0.703788	0.403168	0.0554343	0.814268	0.117547	0.732359	0.618447	0.433301	0.423665	0.516471
57	l-MidTempGyP	0.00809532	0.928457	0.0713417	0.789848	0.0298965	0.863019	0.0725574	0.788149	0.0533674	0.817729	0.286743	0.593396
58	l-MidTempGyT	0.024924	0.87482	0.0858928	0.769967	0.111042	0.739547	0.0101561	0.919909	0.133711	0.715311	0.0892202	0.765734
59	l-ParHipGyA	0.0538389	0.816905	0.178682	0.673258	4.12811	0.0444034	0.371315	0.543534	0.837718	0.362034	11.4602	0.000986521
60	l-ParHipGyP	0.0246587	0.875482	0.112843	0.737513	5.94539	0.0162335	0.0362231	0.849403	0.330629	0.566453	7.14299	0.00867072
61	l-PlaP	1.37865	0.242637	1.97234	0.162762	0.109392	0.741419	0.177558	0.674295	0.858234	0.356243	0	1
62	l-PlaT	0.15133	0.697951	0.0163336	0.898517	3.35924	0.0693286	0.072112	0.788785	0.0119823	0.913032	8.29275	0.0047849
63	l-SupTempGyA	0.157587	0.692087	0.432775	0.51188	0.277045	0.599624	3.88132e-05	0.99504	0.0998993	0.752544	0.352684	0.553817
64	l-SupTempGyP	1.5095	0.2216	1.09635	0.297156	1.68461	0.196823	2.86013	0.0936063	1.8304	0.178829	3.09994	0.0810744
65	l-TempFusCA	0.364378	0.547215	0.361365	0.548874	2.34133	0.128636	0.0170102	0.896468	0.0690629	0.793193	6.84043	0.0101623
66	l-TempFusCP	0.042701	0.836637	0.194737	0.659791	5.64693	0.0190819	0.00770786	0.930198	0.108269	0.742744	11.2817	0.00107624
67	l-TempOccFusC	0.00407777	0.949189	0	1	2.40063	0.123942	0.0942981	0.759358	0.00120769	0.97234	2.46107	0.119572
68	l-TempP	0.396037	0.530329	0.879685	0.350156	0.0881851	0.767015	0.00196126	0.964756	0.179903	0.672277	0.388963	0.534136
69	l-ThOcc	2.95076	0.0883953	2.15742	0.144477	0.0921755	0.76196	2.07832	0.15222	1.21926	0.271894	0.149424	0.699833
70	l-ThPostPar	4.2922	0.0404124	3.74558	0.0552805	1.98626	0.16134	3.65257	0.0585619	2.64777	0.10653	3.07959	0.0820647
71	l-ThPreFr	1.20243	0.275015	0.691701	0.407225	0.211798	0.646201	0.199739	0.655803	0.00536097	0.941764	1.1193	0.292387
72	l-ThPreM	2.37477	0.125921	1.9445	0.165735	3.63228	0.0590814	2.70242	0.103026	2.05541	0.154477	5.61315	0.0195695
73	l-ThPriM	0.48199	0.488853	0.86317	0.354703	0.0892959	0.765595	1.39449	0.240173	1.41896	0.236116	0.416177	0.520194
74	l-ThSen	0.175667	0.675867	0.0368468	0.848099	2.14315	0.145844	0.131099	0.717983	0.110335	0.740389	2.85586	0.0938739
75	l-ThTemp	3.38492	0.0682464	3.70587	0.0565686	1.23447	0.26878	3.38344	0.0685268	4.89123	0.0290425	0.290026	0.591292
76	r-CerCrI	0.00860438	0.926248	0	1	4.27091	0.0409396	1.45071	0.230976	1.77712	0.185233	4.53127	0.0355127
77	r-CerCrII	0.25531	0.61428	0.260356	0.610805	2.91908	0.090145	2.0972	0.150388	2.19844	0.140984	5.9154	0.0166224
78	r-CerIIV	0.807115	0.370759	0.685844	0.409212	6.20525	0.0141156	1.49639	0.223819	1.6884	0.196505	5.50021	0.0208071
79	r-CerIX	2.13583	0.146485	2.40399	0.123638	0.00240525	0.960967	3.5846	0.0609212	4.5021	0.0360778	0.341133	0.560372
80	r-CerV	2.34823	0.128036	1.53994	0.217027	3.08084	0.0817929	0.289704	0.591488	0.0139776	0.906101	4.46403	0.0368777
81	r-CerVI	0.495652	0.48277	0.280751	0.597181	6.29715	0.0134376	0.0768286	0.782158	0.317939	0.573986	6.99421	0.00937343
82	r-CerVIIIa	0.0141076	0.90565	0.0572723	0.811265	0.270539	0.603936	1.37558	0.243367	1.92121	0.168501	0.171936	0.679205
83	r-CerVIIIb	0.972374	0.326057	0.913244	0.34116	0.967115	0.327396	4.24887	0.0416127	4.02112	0.0473672	0.0127887	0.910168
84	r-CerVIIb	0.0737092	0.786473	0.101961	0.750039	0.00361863	0.952133	1.28814	0.258836	1.57241	0.212492	0.865909	0.354128
85	r-CerX	1.57171	0.212376	1.13469	0.288897	0.498597	0.481498	3.92864	0.0499417	2.9661	0.0878117	2.48779	0.117604
86	r-CverII	0.363502	0.547696	0.201417	0.654382	0.335818	0.563348	0.000284033	0.986584	0.0610463	0.805306	0.0676148	0.795328
87	r-CverVIIIa	0.0350348	0.851836	0.00944096	0.922756	0.497953	0.48178	0.204473	0.652016	0.518111	0.473162	0.193164	0.661159
88	r-CverX	6.75349	0.0105193	6.24407	0.013802	3.0911	0.0812925	7.41748	0.00750447	8.45652	0.00439377	2.00562	0.159543
89	r-ACC	0.168642	0.682048	0.0385898	0.844593	1.37197	0.243813	0.0430721	0.83597	0.805304	0.371455	1.09483	0.297698
90	r-CAUD	3.19624	0.0763109	3.0376	0.0838965	0.0832631	0.773425	2.55387	0.112868	2.88558	0.0921773	0.10545	0.746001
91	r-CingGyAnt	0.302865	0.583107	0.217687	0.641647	0.0410739	0.839742	0.647022	0.422899	0.327726	0.568159	0.123347	0.726104
92	r-FrMedC	0.0721135	0.788741	0.328757	0.567456	0.179599	0.672483	0.820125	0.367105	1.65703	0.200682	0.433895	0.51146
93	r-FrOpC	0.00595851	0.938599	0.0714963	0.789626	0.0650576	0.799114	0.26593	0.607101	1.07292	0.302539	0.254769	0.614746
94	r-FrOrbC	0.00165786	0.967589	0.183729	0.66895	0.929117	0.337047	0.027436	0.868743	0.116816	0.73316	1.09334	0.298025
95	r-FrP	2.98942	0.0863609	1.59946	0.20841	1.63893	0.202962	2.66862	0.105178	1.04438	0.309027	1.60631	0.207688
96	r-InfFrGyOp	0.25713	0.613022	0.572257	0.450834	0	1	0.0953751	0.758031	0.471603	0.493683	0.0920076	0.762213
97	r-InfFrGyTri	1.30061	0.256355	1.96799	0.163222	0.192653	0.661514	2.43429	0.121554	3.45545	0.0656926	0.576804	0.449192
98	r-JuxtLC	0.053965	0.816695	0.264795	0.607784	0.327034	0.56849	0.000296446	0.986294	0.226387	0.635151	0	1
99	r-MiFrGy	0.096672	0.756396	0.240061	0.625049	0.0542729	0.816188	0.0260117	0.872165	0.0375683	0.846667	0.0252203	0.874111
100	r-ParCingGy	0.111659	0.738842	0.00114041	0.973116	0.227917	0.633948	0.177941	0.673965	0.00710638	0.93297	0.0459059	0.830744
101	r-PreCentGy	0.0995558	0.752907	0	1	0.304053	0.582387	0.00302765	0.956218	0.222653	0.637952	0.352276	0.554046
102	r-SubCallC	0.181464	0.670875	0	1	0.0655343	0.798395	0.314429	0.576105	0.865927	0.354105	0.0669372	0.796333
103	r-SupFrGy	0.107487	0.74359	0.0252488	0.874013	0.53362	0.466524	0.435659	0.510592	0.12074	0.728891	0.335846	0.563422
104	r-InsC	0.304712	0.581961	0.624471	0.430937	0.377038	0.540365	0.0424577	0.837127	0.245209	0.621448	1.18155	0.279417
105	r-CunC	0.0246728	0.875447	0	1	0.160737	0.689198	6.52212e-05	0.993571	0.091975	0.762249	0.151166	0.698175
106	r-IntCalC	0.179549	0.672514	0.148094	0.70104	2.29069	0.132804	0.324651	0.569977	0.147831	0.701352	3.46655	0.065291
107	r-LatOccCInf	0.0238636	0.87749	0.14145	0.707503	1.0635	0.304511	0.0816996	0.77554	0.00670017	0.93491	3.3102	0.0715711
108	r-LingGy	0.0132618	0.908509	0.0998167	0.752594	1.69348	0.195656	0.0696705	0.792307	0.00619356	0.937414	2.77974	0.0983081
109	r-OccFusGy	0.0118695	0.913425	0.0605863	0.805989	5.33824	0.0225849	0.114185	0.736067	0.0016009	0.968156	5.5289	0.0204851
110	r-OccP	0.309089	0.579267	0.446963	0.505054	0.542372	0.462901	0.738466	0.392005	1.16101	0.283591	0.0498537	0.823732
111	r-SupCalcC	0.0527127	0.818796	0.0149098	0.903018	0.68103	0.410883	0.451204	0.503159	0.184566	0.668311	0.546463	0.461341
112	r-AngGy	3.62148	0.0594142	4.03264	0.046855	0.194701	0.659834	1.67385	0.198429	2.6174	0.108536	1.03773	0.310586
113	r-CentOpC	0.428202	0.514114	0.173007	0.67819	0.145847	0.703217	0.381738	0.53794	0.0553936	0.814364	0.0419818	0.838033
114	r-CingGyP	14.9794	0.000176642	14.3414	0.00023884	0.269194	0.604836	11.4585	0.00098464	9.45156	0.00265562	1.00788	0.317614
115	r-LatOccCS	3.86277	0.0516596	4.28593	0.0405563	0.0356203	0.850623	3.01089	0.0854825	3.78417	0.0542686	0.00938985	0.922981
116	r-ParOpC	0.302807	0.583142	0.621852	0.431902	0.0345128	0.852937	0.517599	0.473379	1.21691	0.272354	0.0320589	0.858228
117	r-PCentGy	0.19258	0.661561	0.460126	0.49886	0.00878869	0.925467	0.893402	0.34661	1.64809	0.201892	0	1
118	r-PreCC	0.113318	0.73698	0.00958711	0.922163	1.14762	0.286216	0.46345	0.497434	0.0492342	0.824809	1.67939	0.197718
119	r-SipParL	0.061654	0.804321	0.300542	0.584553	0.367049	0.545771	0.784737	0.377611	1.61309	0.206713	0.164894	0.685479
120	r-SupMGyA	1.96177	0.163883	2.54718	0.1131	0.492895	0.48401	3.29021	0.0723957	4.88472	0.0291474	0.162402	0.687736
121	r-SupMGyP	0.392962	0.531927	0.876335	0.351072	0.202147	0.653811	0.534571	0.466232	1.65095	0.201505	0.00888799	0.925061
122	r-Pall	0.558559	0.456291	0.70558	0.402572	2.62984	0.107519	0.842679	0.360622	1.20042	0.275609	3.13158	0.0795601
123	r-Put	0.824377	0.365708	0.956794	0.329947	3.36636	0.0690385	0.0112539	0.915707	0.0109083	0.917007	3.61206	0.0599795
124	r-HschGy	0.398949	0.528824	0.440406	0.508189	0.189139	0.664422	0.0189016	0.890898	0.0590359	0.808475	1.02606	0.313309
125	r-InfTempGyA	0.0277392	0.868002	0.00954987	0.922314	0.115902	0.734122	0.29656	0.587139	0.209053	0.648405	2.44891	0.120479
126	r-InfTempGyP	0.145618	0.703428	0.499105	0.481252	3.17071	0.0775216	8.08802e-05	0.992841	0.19543	0.659295	5.83152	0.0173903
127	r-InfTempGyT	0.769244	0.382189	1.05586	0.306211	0.823343	0.366038	0.00507834	0.943317	0.118542	0.731272	1.53921	0.217375
128	r-MidTempGyA	0.340337	0.560721	0.792682	0.375057	0.332163	0.565476	0.0724751	0.788266	0.380216	0.53875	0.214637	0.644072
129	r-MidTempGyP	0.0250249	0.874569	0.159378	0.690433	0.26039	0.610797	0.00387887	0.950451	0.198516	0.656789	0	1
130	r-MidTempGyT	0.142167	0.706796	0.00895668	0.924758	0	1	0.431155	0.512782	0.0651407	0.79902	0.290425	0.591038
131	r-ParHipGyA	0.0943765	0.759214	0.207478	0.649568	1.7738	0.185458	0.078786	0.779472	0.296441	0.587214	5.36218	0.0224323
132	r-ParHipGyP	0.301325	0.584065	0.338734	0.561644	8.81058	0.00362194	0.193198	0.661123	0.562639	0.454786	12.2933	0.000659078
133	r-PlaP	0.795061	0.374344	1.09492	0.29747	1.13415	0.289049	0.00073255	0.978456	0.0624128	0.803184	0.544119	0.462301
134	r-PlaT	1.69813	0.195008	1.29138	0.25804	0.144888	0.704148	1.51681	0.220706	0.844118	0.360214	0.338725	0.561757
135	r-Amyg	1.98908	0.161003	1.12726	0.290476	1.10803	0.294644	1.13847	0.288292	0.610011	0.436446	4.90442	0.0288498
136	r-Hyp	0.0204877	0.886422	0.0261082	0.871906	0.946408	0.332609	0.00360624	0.952222	0.200391	0.655278	3.09955	0.081093
137	r-SupTempGyA	0.00625026	0.937117	0.108863	0.742013	3.2412	0.0743414	0.194264	0.660248	0.00798788	0.928945	1.65148	0.201456
138	r-SupTempGyP	5.29893	0.0230482	4.21437	0.0422388	1.83123	0.178547	4.11174	0.0449817	2.90295	0.0912154	0.887882	0.348117
139	r-TempFusCA	0.668453	0.415199	0.480018	0.489742	0.0138378	0.906556	0.632832	0.428016	0.28259	0.596071	1.24179	0.267555
140	r-TempFusCP	0.343226	0.559064	0.512799	0.475309	6.82458	0.0101501	0.101598	0.750519	0.317922	0.573996	13.4551	0.000378256
141	r-TempOccFusC	0.184558	0.668249	0.375408	0.541221	7.60823	0.00672813	0.0121073	0.912582	0.0594507	0.807816	7.55152	0.00700901
142	r-TempP	1.46882	0.227893	0.455524	0.501011	0.322403	0.571237	2.20367	0.140517	0.843705	0.360331	1.90349	0.170487
143	r-ThOcc	0.227945	0.633913	0.0061683	0.937529	5.01611	0.0269698	0.00151194	0.969053	0.218494	0.641106	6.45051	0.0124885
144	r-ThTemp	1.71043	0.193409	1.65545	0.200675	0.13159	0.717433	1.71215	0.193409	2.1109	0.149074	0.0067311	0.934761
145	r-ThS	2.45073	0.120082	2.48035	0.117888	0.354696	0.552598	2.24084	0.137246	1.97609	0.162596	0.680536	0.411188
146	r-ThPostPar	0.480214	0.489653	0.377263	0.540225	2.67465	0.1046	0.00855616	0.926468	0.0221134	0.882056	3.58183	0.0610433
147	r-ThPreFr	3.60096	0.0601289	2.59497	0.109809	4.26386	0.0411037	2.35826	0.127467	1.2488	0.266195	3.96508	0.0489322
148	r-ThPreM	2.54094	0.113537	2.02035	0.157776	0.896687	0.34559	1.59291	0.209556	0.864925	0.354382	1.6351	0.20369
149	r-ThPriM	0.314871	0.575744	0.196005	0.658755	0.403645	0.526433	0.0142912	0.905059	0.0202592	0.887073	0.720701	0.397758
